# Supplementary material for: Cisplatin triggers cancer stem cell enrichment in platinum-resistant cells through NF-κB-TNFα-PIK3CA loop
Source: J Exp Clin Cancer Res. 2017 Nov 23;36:164. doi: 10.1186/s13046-017-0636-8 (PMC5701448; doi:10.1186/s13046-017-0636-8)
Supplement: Additional file 1: Table S1. — List of protein identified exclusively in A2780-CisR control (untreated) cells. Table S2. List of protein identified exclusively in cisplatin treated A2780-CisR cells. Table S3. List of protein identified mutually in untreated and cisplatin treated A2780-CisR cells (XLSX 26 kb) [file 13046_2017_636_MOESM1_ESM.xlsx]

## Sheet: Exclusive for untreated
Table S1: List of protein identified exclusively in A2780-CisR control (untreated) cells
Sr. No.	Gene Name	Description	protein idetification score
			Replicate 1	Replicate 2
1	NFIC	Nuclear Factor I/C (CCAAT-Binding Transcription Factor)	889	224.15
2	NFIX	CCAAT-Box-Binding Transcription Factor	753	139.91
3	IRF3	Interferon Regulatory Factor 3	536	117.42
4	TCF7	T-Cell-Specific Transcription Factor 1	322	210
5	GABPA	GA Binding Protein Transcription Factor Alpha Subunit	277	90.18
6	GTF2E1	General Transcription Factor IIE Subunit 1	174	88.85
7	SMARCC1	SWI/SNF Related, Matrix Associated, Actin Dependent Regulator Of Chromatin Subfamily C Member 1	140	102
8	SNW1	SNW Domain Containing Nuclear Receptor Coactivator NCoA-62	118	74.99
9	ZNF483	Zinc Finger Protein 483	118	61.03
10	ILF2	Interleukin Enhancer Binding Factor 2	112	40
11	HSP90AB1	Heat Shock Protein 90 Alpha Family Class B Member 1	112	58.01
12	RNPS1	RNA binding protein S1, serine-rich domain	112	56.11
13	DNAJC8	DnaJ (Hsp40) homolog, subfamily C, member 8	93	52.26
14	SRRM2	serine/arginine repetitive matrix 2	93	32
15	HNRNPH2	heterogeneous nuclear ribonucleoprotein H2 (H')	93	82
16	NAA38	N(alpha)-acetyltransferase 38, NatC auxiliary subunit	93	44.4
17	SNRPA	small nuclear ribonucleoprotein polypeptide A	93	26
18	SREK1	splicing regulatory glutamine/lysine-rich protein 1	81	42.24
19	ZRANB2	zinc finger, RAN-binding domain containing 2	74	72
20	GRSF1	G-rich RNA sequence binding factor 1	71	52
21	PNPT1	polyribonucleotide nucleotidyltransferase 1	66	38.41
22	DDX21	DEAD (Asp-Glu-Ala-Asp) box polypeptide 21	66	37.18
23	PELP1	proline, glutamate and leucine rich protein 1	65	72
24	HEATR1	HEAT repeat containing 1	58	35.92
25	BYSL	bystin-like	58	34.92
26	PIN4	protein (peptidylprolyl cis/trans isomerase) NIMA-interacting, 4 (parvulin)	55	36
27	BOP1	block of proliferation 1	52	35
28	WDR12	WD repeat domain 12	52	33.64
29	GTF3C5	general transcription factor IIIC, polypeptide 5, 63kDa	52	30.83
30	GTF3C2	general transcription factor IIIC, polypeptide 2, beta 110kDa	52	29.27
31	IDE	insulin-degrading enzyme	51	62
32	BAX	BCL2-associated X protein	50	24.53
33	SLC25A6	solute carrier family 25 (mitochondrial carrier; adenine nucleotide translocator), member 6	49	47
34	SLC25A5	solute carrier family 25 (mitochondrial carrier; adenine nucleotide translocator), member 5	49	82
35	NACA	nascent polypeptide-associated complex alpha subunit	49	67
36	TYMS	thymidylate synthetase	49	30
37	SET	SET nuclear oncogene	49	82
38	HMGA1	high mobility group AT-hook 1	48	20
39	TPR	translocated promoter region (to activated MET oncogene)	47	36
40	HSPD1	heat shock 60kDa protein 1 (chaperonin)	47	56
41	RCC1	regulator of chromosome condensation 1	47	72
42	NUP155	nucleoporin 155kDa	47	32
43	RAE1	RAE1 RNA export 1 homolog (S. pombe)	47	36
44	RANBP2	RAN binding protein 2	47	36
45	NUP37	nucleoporin 37kDa	46	32
46	TCEB1	transcription elongation factor B (SIII), polypeptide 1 (15kDa, elongin C)	46	30
47	MITD1	MIT, microtubule interacting and transport, domain containing 1	46	72
48	NFIA	nuclear factor I/A	46	81
49	CTBP2	C-terminal binding protein 2	45	52
50	ITGAV	integrin, alpha V (vitronectin receptor, alpha polypeptide, antigen CD51)	44	32
51	DYNC1LI1	dynein, cytoplasmic 1, light intermediate chain 1	44	29
52	ZYX	zyxin	44	30
53	IRF3	interferon regulatory factor 3	43	49
54	ADSL	adenylosuccinate lyase	43	52
55	DCXR	dicarbonyl/L-xylulose reductase	43	81
56	ACAT1	acetyl-CoA acetyltransferase 1	43	92
57	HMGB1	high mobility group box 1	43	101
58	H2AFY	H2A histone family, member Y	43	82
59	OGT	O-linked N-acetylglucosamine (GlcNAc) transferase (UDP-N-acetylglucosamine:polypeptide-N-acetylglucosaminyl transferase)	43	32
60	TRRAP	transformation/transcription domain-associated protein	43	97
61	RAC1	ras-related C3 botulinum toxin substrate 1 (rho family, small GTP binding protein Rac1)	43	20
62	TCEB2	transcription elongation factor B (SIII), polypeptide 2 (18kDa, elongin B)	43	62
63	NACC1	nucleus accumbens associated 1, BEN and BTB (POZ) domain containing	42	59
64	CAPZA1	capping protein (actin filament) muscle Z-line, alpha 1	39	82
65	VASP	vasodilator-stimulated phosphoprotein	39	32
66	SRPRB	signal recognition particle receptor, B subunit	38	42
67	SSR1	signal sequence receptor, alpha	37	62
68	YWHAZ	tyrosine 3-monooxygenase/tryptophan 5-monooxygenase activation protein, zeta polypeptide	36	37
69	CANX	calnexin	35	32

## Sheet: Exclusive for treated
Table S2: List of protein identified exclusively in cisplatin treated A2780-CisR cells
Sr. No.	Gene Name	Description	protein idetification score
			Replicate 1	Replicate 2
1	NFKB1	Nuclear Factor Kappa B Subunit 1	456	83
2	NFKB2	Nuclear Factor Kappa B Subunit 2	310	102
3	SMAD3	SMAD Family Member 3	301	129
4	JUNB	JunB Proto-Oncogene, AP-1 Transcription Factor Subunit	152	92
5	STAT4	Signal Transducer And Activator Of Transcription 4	136	87
6	TCF4	Transcription Factor 4	131	42
7	FOXP3	Forkhead Box P3	102	59
8	SOX21	SRY-Box 21	92	70
9	CTNNB1	Catenin Beta 1	87	35
10	CREB1	CAMP Responsive Element Binding Protein 1	84	49
11	ACTB	actin, beta	76	31
12	TUBB2A	tubulin, beta 2A class IIa	70	35
13	TPM2	tropomyosin 2 (beta)	67	52
14	HNRNPK	heterogeneous nuclear ribonucleoprotein K	66	38
15	IGF2BP1	insulin-like growth factor 2 mRNA binding protein 1	63	47
16	IGF2BP3	insulin-like growth factor 2 mRNA binding protein 3	63	76
17	IGF2BP2	insulin-like growth factor 2 mRNA binding protein 2	61	25
18	HSP90AA1	heat shock protein 90kDa alpha (cytosolic), class A member 1	59	28
19	C1QBP	complement component 1, q subcomponent binding protein	56	34
20	ZFP36L1	zinc finger protein 36, C3H type-like 1	56	56
21	ESRP1	epithelial splicing regulatory protein 1	53	29
22	HSPD1	heat shock 60kDa protein 1 (chaperonin)	53	21
23	PPIA	peptidylprolyl isomerase A (cyclophilin A)	51	31
24	SSBP1	single-stranded DNA binding protein 1	50	21
25	HIST1H4A	histone cluster 1, H4a	50	22
26	HIST1H4H	histone cluster 1, H4h	49	31
27	HNRNPL	heterogeneous nuclear ribonucleoprotein L	49	24
28	SNRPA	small nuclear ribonucleoprotein polypeptide A	49	29
29	SNRPD2	small nuclear ribonucleoprotein D2 polypeptide 16.5kDa	49	19
30	EPRS	glutamyl-prolyl-tRNA synthetase	48	89
31	GOLGA4	golgin A4	48	45
32	NME2	non-metastatic cells 2, protein (NM23B) expressed in	48	19
33	GAPDH	glyceraldehyde-3-phosphate dehydrogenase	47	19
34	MXD1	MAX dimerization protein 1	47	21
35	TMPO	thymopoietin	47	22
36	ANP32E	acidic (leucine-rich) nuclear phosphoprotein 32 family, member E	47	21
37	CNPY2	canopy 2 homolog (zebrafish)	46	22
38	UHRF1BP1L	UHRF1 binding protein 1-like	46	32
39	TEX10	testis expressed 10	46	56
40	ZNF646	zinc finger protein 646	46	67
41	HMGB1	high mobility group box 1	46	72
42	LRPPRC	leucine-rich PPR-motif containing	44	79
43	PPP1CC	protein phosphatase 1, catalytic subunit, gamma isozyme	44	32
44	EIF5B	eukaryotic translation initiation factor 5B	43	24
45	SF1	splicing factor 1	42	20
46	PABPC4	poly(A) binding protein, cytoplasmic 4 (inducible form)	40	80
47	MCAT	malonyl CoA:ACP acyltransferase (mitochondrial)	37	45
48	APC	adenomatous polyposis coli	36	32
49	ANXA5	annexin A5	35	38
50	TFAM	transcription factor A, mitochondrial	35	28
51	RDX	radixin	34	32
52	MATR3	matrin 3	32	82
53	AHNAK	AHNAK nucleoprotein	32	31

## Sheet: Common factors
	Table S3: List of protein identified mutually in untreated and cisplatin treated A2780-CisR cells
	Sr. No.	Gene Name	Description	protein idetification score
				Untreated 1	Untreated 2	Cisplatin treated 1	Cisplatin treated 2
	1	PCNA	Proliferating Cell Nuclear Antigen	224.15	59.2	147.2	111.04
	2	POLR2A	RNA Polymerase II Subunit A	154.11	77	72.8	85.82
	3	EP300	E1A Binding Protein P300	139.91	57.6	79.5	78.86
	4	ESR1	Estrogen Receptor 1	137.24	75.8	124	78.53
	5	GTF3C2	General Transcription Factor IIIC Subunit 2	124.55	80.4	42.2	78.18
	6	HDAC2	Histone Deacetylase 2	122.25	39.9	59.1	77.63
	7	GTF3C5	General Transcription Factor IIIC Subunit 5	117.42	82.7	77.5	74.8
	8	NFIA	Nuclear Factor I A	115.22	41.7	71.4	54.06
	9	CBX3	Chromobox 3	110.3	38.5	93	52.14
	10	HDAC1	Histone Deacetylase 1	106.22	70.8	89.3	49.02
	11	EIF4A3	eukaryotic translation initiation factor 4A3	100.54	53.3	102	47.18
	12	DDX1	DEAD (Asp-Glu-Ala-Asp) box polypeptide 1	99.7	75.6	77.1	46.24
	13	SNRPD3	small nuclear ribonucleoprotein D3 polypeptide 18kDa	90.18	70.5	70.5	39.88
	14	PRPF19	PRP19/PSO4 pre-mRNA processing factor 19 homolog (S. cerevisiae)	89.84	51	80	38.97
	15	SF3A1	splicing factor 3a, subunit 1, 120kDa	89.41	57.2	59	35.87
	16	SNRPC	small nuclear ribonucleoprotein polypeptide C	88.85	64.1	48.6	34.48
	17	SNRNP200	small nuclear ribonucleoprotein 200kDa (U5)	86.53	67.7	59.9	78.5
	18	UBA52	ubiquitin A-52 residue ribosomal protein fusion product 1	81.36	36.4	89.2	38.3
	19	DHX9	DEAH (Asp-Glu-Ala-His) box polypeptide 9	80.13	65.3	75.3	43.2
	20	SFPQ	splicing factor proline/glutamine-rich	74.99	77	84.6	25.2
	21	HNRNPC	heterogeneous nuclear ribonucleoprotein C (C1/C2)	72.73	55	83.9	70.4
	22	NCBP1	nuclear cap binding protein subunit 1, 80kDa	63.23	59.6	53.5	51.1
	23	POLR2H	polymerase (RNA) II (DNA directed) polypeptide H	70.4	55.2	34.3	36.4
	24	POLR2B	polymerase (RNA) II (DNA directed) polypeptide B, 140kDa	61.69	59.4	67.7	45.8
	25	HNRNPK	heterogeneous nuclear ribonucleoprotein K	59.17	66.3	51.7	69.9
	26	SF3B3	splicing factor 3b, subunit 3, 130kDa	58.01	40.4	48.8	37.3
	27	ACIN1	apoptotic chromatin condensation inducer 1	66.25	30.9	77.5	69.9
	28	SETX	senataxin	56.11	70.5	68.8	46.9
	29	STRAP	serine/threonine kinase receptor associated protein	55.52	43.1	48.5	50.2
	30	RPS20	ribosomal protein S20	52.26	73.9	71.7	43.5
	31	RPS25	ribosomal protein S25	50.7	71.5	66.5	55
	32	LSM2	LSM2 homolog, U6 small nuclear RNA associated (S. cerevisiae)	53.58	43	50.5	40.9
	33	CCAR1	cell division cycle and apoptosis regulator 1	48.2	61.5	55.5	54.5
	34	PQBP1	polyglutamine binding protein 1	47.83	31.6	58.6	54.9
	35	HNRNPM	heterogeneous nuclear ribonucleoprotein M	63.8	22	53.9	36.3
	36	HNRNPH2	heterogeneous nuclear ribonucleoprotein H2 (H')	47.14	55.9	35.4	71.5
	37	PNPT1	polyribonucleotide nucleotidyltransferase 1	49.26	37.6	88.4	44.7
	38	NAT10	N-acetyltransferase 10 (GCN5-related)	56.72	48.3	64.2	62.9
	39	UTP14A	UTP14, U3 small nucleolar ribonucleoprotein, homolog A (yeast)	44.5	67.2	67.5	38.2
	40	ZNF638	zinc finger protein 638	44.4	79.4	46.9	59.5
	41	INTS3	integrator complex subunit 3	44.21	62.7	81.8	67.7
	42	KIAA1456	KIAA1456	44.14	17.3	71.4	74.1
	43	PABPC4	poly(A) binding protein, cytoplasmic 4 (inducible form)	44.07	42.5	57.3	12.6
	44	NUP210	nucleoporin 210kDa	43.83	52.9	45.7	70.5
	45	RAB7A	RAB7A, member RAS oncogene family	43.39	47.5	42.4	29
	46	BRD4	bromodomain containing 4	42.31	55.4	38	42.4
	47	CTBP2	C-terminal binding protein 2	42.24	70.7	50.4	39.9
	48	DCXR	dicarbonyl/L-xylulose reductase	42.2	71	79.7	41
	49	EIF5B	eukaryotic translation initiation factor 5B	41.81	56.2	49.1	58.2
	50	GSTM2	glutathione S-transferase mu 2 (muscle)	40.15	27.6	48.9	75
	51	MTHFD1	methylenetetrahydrofolate dehydrogenase (NADP+ dependent) 1, methenyltetrahydrofolate cyclohydrolase, formyltetrahydrofolate synthetase	40	76.4	42.5	41.5
	52	PAFAH1B1	platelet-activating factor acetylhydrolase 1b, regulatory subunit 1 (45kDa)	39.2	53.2	18.3	57.4
	53	UROS	uroporphyrinogen III synthase	39.07	51.2	78.5	28.84
	54	SRM	spermidine synthase	38.98	33.7	38.3	27.87
	55	MPG	N-methylpurine-DNA glycosylase	61.48	71.7	43.2	26.71
	56	HINT1	histidine triad nucleotide binding protein 1	106.96	48.2	25.2	35
	57	GCK	glucokinase (hexokinase 4)	37.82	66.3	70.4	25.44
	58	ENO1	enolase 1, (alpha)	37.18	31.8	51.1	39
	59	COX5A	cytochrome c oxidase subunit Va	37.02	61	36.4	27
	60	SEC23A	Sec23 homolog A (S. cerevisiae)	36.35	43.2	45.8	62
	61	TTN	titin	86.43	73.3	69.9	23.1
	62	HIST1H2BJ	histone cluster 1, H2bj	35.21	56	37.3	20
	63	RAC1	ras-related C3 botulinum toxin substrate 1 (rho family, small GTP binding protein Rac1)	34.92	62	69.9	42
	64	FLNA	filamin A, alpha	34.6	59	46.9	32
	65	APC	adenomatous polyposis coli	45.25	82	50.2	20
	66	MIF	macrophage migration inhibitory factor (glycosylation-inhibiting factor)	42	32	43.5	83
	67	TCEB2	transcription elongation factor B (SIII), polypeptide 2 (18kDa, elongin B)	46	42	55	21
